# Supplementary material for: Gauging the Purported Costs of Public Data Archiving for Long-Term Population Studies
Source: PLoS Biol. 2016 Apr 8;14(4):e1002432. doi: 10.1371/journal.pbio.1002432 (PMC4825988; doi:10.1371/journal.pbio.1002432)
Supplement: S1 Table — (TXT) [file pbio.1002432.s001.txt]

Dryad publication year	data package URL	No. citations	No. citations (excluding original article)	article DOI	article URL	Article title	Article publication year	Journal title	Journal volume	Pages	No. times cited (WoK)	Date search conducted	No. of articles by independent researchers that use archived data	Study species	Taxon	From	To	Total timespan of study	date emailed	Was email address active?	No. articles using archived data as indicated by correspondence author
2010	http://dx.doi.org/10.5061/dryad.1109	1	0	10.1086/650726	http://dx.doi.org/10.1086/650726	Senescence of maternal effects: aging influences egg quality and rearing capacities of a long-lived bird	2010	American Naturalist	175	469-480	29	04-Feb-16	0	blue-footed booby	bird	1988	2005	18	29-Nov-15	Yes	0
2010	http://dx.doi.org/10.5061/dryad.1416	1	0	10.1086/653660	http://dx.doi.org/10.1086/653660	Passerine extrapair mating dynamics: a Bayesian modeling approach comparing four species	2010	American Naturalist	176	178-187	11	04-Feb-16	0	blue tit; great tit	bird	1998; 1993	2003; 1997	6; 5	29-Nov-15	No	NA
2011	http://dx.doi.org/10.5061/dryad.8210	0	0	10.1086/658989	http://dx.doi.org/10.1086/658989	Multiple benefits drive helping behavior in a cooperatively breeding bird: an integrated analysis	2011	American Naturalist	177	486-495	18	04-Feb-16	0	purple-crowned fairy-wren	bird	2005	2009	5	29-Nov-15	No	NA
2011	http://dx.doi.org/10.5061/dryad.8277	1	0	10.1086/659101	http://dx.doi.org/10.1086/659101	Identifying the critical climatic time window that affects trait expression	2011	American Naturalist	177	698-707	18	04-Feb-16	0	superb fairy-wren	bird	1988	2009	22	29-Nov-15	Yes	0
2011	http://dx.doi.org/10.5061/dryad.9042	0	0	10.1086/660832	http://dx.doi.org/10.1086/660832	"Variable helper effects, ecological conditions, and the evolution of cooperative breeding in the acorn woodpecker"	2011	American Naturalist	178	145-158	14	04-Feb-16	0	acorn woodpecker	bird	1973	2009	37	29-Nov-15	Yes	0
2011	http://dx.doi.org/10.5061/dryad.8989	0	0	10.1086/660834	http://dx.doi.org/10.1086/660834	Testing mechanisms of Bergmann's rule: phenotypic but no genetic change in body size in three passerine bird populations	2011	American Naturalist	178	202-213	26	04-Feb-16	0	great tit	bird	1979	2008	30	29-Nov-15	No	NA
2011	http://dx.doi.org/10.5061/dryad.181v0	0	0	10.1086/662173	http://dx.doi.org/10.1086/662173	Individual variation in parental care reaction norms: integration of personality and plasticity	2011	American Naturalist	178	652-667	53	04-Feb-16	0	house sparrow	bird	1997	2001	5	29-Nov-15	Yes	0
2011	http://dx.doi.org/10.5061/dryad.02r66	1	0	10.1086/662669	http://dx.doi.org/10.1086/662669	Using time series analysis to characterise evolutionary and plastic responses to environmental change: a case study of a shift toward earlier migration date in sockeye salmon	2011	American Naturalist	178	755-773	29	04-Feb-16	0	sockeye salmon	fish	1950	2010	61	29-Nov-15	Yes	0
2011	http://dx.doi.org/10.5061/dryad.bm676	0	0	10.1086/661782	http://dx.doi.org/10.1086/661782	The geography of demography: long-term demographic studies and species distribution models reveal a species border limited by adaptation	2011	American Naturalist	178	S26-S43	31	04-Feb-16	0	Clarkia xantiana	plant	2005	2009	5	29-Nov-15	Yes	0
2011	http://dx.doi.org/10.5061/dryad.3hq60	1	0	10.1086/663193	http://dx.doi.org/10.1086/663193	Low genetic variance in the duration of the incubation period in a collared flycatcher (Ficedula albicollis) population	2012	American Naturalist	179	132-136	6	04-Feb-16	0	collared flycatcher	bird	1980	2004	25	29-Nov-15	No	NA
2011	http://dx.doi.org/10.5061/dryad.9g4k6408	0	0	10.1111/j.1558-5646.2011.01297.x	http://dx.doi.org/10.1111/j.1558-5646.2011.01297.x	Exploring possible human influences on the evolution of Darwin's finches	2011	Evolution	65	2258-2272	15	04-Feb-16	0	medium ground finch	bird	2003	2007	5	29-Nov-15	No response recieved within ten weeks	NA
2011	http://dx.doi.org/10.5061/dryad.9069	0	0	10.1111/j.1558-5646.2011.01336.x	http://dx.doi.org/10.1111/j.1558-5646.2011.01336.x	Polyandry and the decrease of a selfish genetic element in a wild house mouse	2011	Evolution	65	2435-2447	23	04-Feb-16	0	house mouse	mammal	2003	2008	6	29-Nov-15	No response recieved within ten weeks	NA
2011	http://dx.doi.org/10.5061/dryad.rn1ns	0	0	10.1111/j.1558-5646.2011.01366.x	http://dx.doi.org/10.1111/j.1558-5646.2011.01366.x	High hunting pressure selects for earlier birth date: wild boar as a case study	2011	Evolution	65	3100-3112	16	04-Feb-16	0	wild boar	mammal	1981	2004	24	29-Nov-15	No response recieved within ten weeks	NA
2011	http://dx.doi.org/10.5061/dryad.rk280	0	0	10.1111/j.1558-5646.2011.01369.x	http://dx.doi.org/10.1111/j.1558-5646.2011.01369.x	Correlations between heterozygosity and reproductive success in the blue tit (Cyanoses caeruleus): an analysis of inbreeding and single gene locus effects	2011	Evolution	65	3175-3194	19	04-Feb-16	0	blue tit	bird	1998	2006	9	29-Nov-15	Yes	0
2011	http://dx.doi.org/10.5061/dryad.fm0j1	0	0	10.1111/j.1558-5646.2011.01403.x	http://dx.doi.org/10.1111/j.1558-5646.2011.01403.x	The geographic structure of selection on a coevolving interaction between social parasitic wasps and their hosts hampers social evolution	2011	Evolution	65	3527-3542	11	04-Feb-16	0	social wasp (Polistes biglumis)	insect	2004	2008	5	29-Nov-15	Yes	0
2011	http://dx.doi.org/10.5061/dryad.td271t1d	1	0	10.1111/j.1558-5646.2011.01518.x	http://dx.doi.org/10.1111/j.1558-5646.2011.01518.x	Positive feedback between ecological and reproductive character displacement in a young avian hybrid zone	2012	Evolution	66	1167-1179	10	04-Feb-16	0	"flycatchers: collared flycatcher, pied flycatcher"	bird	2002	2009	8	29-Nov-15	No	NA
2011	http://dx.doi.org/10.5061/dryad.0045q	0	0	10.1111/j.1420-9101.2011.02300.x	http://dx.doi.org/10.1111/j.1420-9101.2011.02300.x	Natural Selection on a measure of parasite resistance varies across ages and environmental conditions in a wild mammal	2011	Journal of Evolutionary Biology	24	1664-1676	12	04-Feb-16	0	Soay sheep	mammal	1988	2008	21	29-Nov-15	No	NA
2011	http://dx.doi.org/10.5061/dryad.41np7	0	0	10.1111/j.1420-9101.2011.02342.x	http://dx.doi.org/10.1111/j.1420-9101.2011.02342.x	Quantitative genetics of migration syndromes: a study of two barn swallows	2011	Journal of Evolutionary Biology	24	2025-2039	29	04-Feb-16	0	barn swallow	bird	1985;  1991	2009; 2007	25	29-Nov-15	Yes	0
2012	http://dx.doi.org/10.5061/dryad.p1fd3qg5	0	0	10.1086/664626	http://dx.doi.org/10.1086/664626	Genetic versus census estimators of the opportunity for sexual selection in the wild	2012	American Naturalist	179	451-462	2	04-Feb-16	0	pronghorn	mammal	2001	2008	8	29-Nov-15	No response recieved within ten weeks	NA
2012	http://dx.doi.org/10.5061/dryad.sh1611tm	0	0	10.1086/665665	http://dx.doi.org/10.1086/665665	Are there indirect fitness benefits of female extra-pair reproduction? Lifetime reproductive success of within-pair and extra-pair offspring	2012	American Naturalist	179	779-793	23	04-Feb-16	0	song sparrow	bird	1993	2010	18	29-Nov-15	No response recieved within ten weeks	NA
2012	http://dx.doi.org/10.5061/dryad.3tf10120	0	0	10.1086/664686	http://dx.doi.org/10.1086/664686	Genetic analysis of life-history constraint and evolution in a wild ungulate population	2012	American Naturalist	179	E97-E114	0	NA	NA	red deer	mammal	UNKNOWN	UNKNOWN	UNKNOWN	NA	NA	NA
2012	http://dx.doi.org/10.5061/dryad.4r9h61v8	0	0	10.1086/665993	http://dx.doi.org/10.1086/665993	Genetic effects on mating success and partner choice in a social mammal	2012	American Naturalist	180	113-129	6	04-Feb-16	0	yellow baboons	mammal	1980	2007	28	29-Nov-15	Yes	0
2012	http://dx.doi.org/10.5061/dryad.33d6c	1	0	10.1086/667214	http://dx.doi.org/10.1086/667214	Nest predation risk and growth strategies of passerine species: grow fast or develop traits to escape risk?	2012	American Naturalist	180	285-295	16	04-Feb-16	0	12 passerine species	bird	1988	2005	18	29-Nov-15	Yes	0
2012	http://dx.doi.org/10.5061/dryad.104t1	1	0	10.1086/667191	http://dx.doi.org/10.1086/667191	Don't put all eggs in one nest: spread them and cut time at risk	2012	American Naturalist	180	354-363	7	04-Feb-16	0	goldeneye	bird	1986	1991	6	29-Nov-15	Yes	0
2012	http://dx.doi.org/10.5061/dryad.3hr2c	1	0	10.1086/667590	http://dx.doi.org/10.1086/667590	A migratory northern ungulate in the pursuit of spring: jumping or surfing the green wave?	2012	American Naturalist	180	407-424	42	NA	NA	red deer	mammal	2002	2010	9	NA	NA	NA
2012	http://dx.doi.org/10.5061/dryad.733d9	0	0	10.1086/667893	http://dx.doi.org/10.1086/667893	Dissecting the contributions of plasticity and local adaptation to the phenology of a butterfly and its host plants	2012	American Naturalist	180	655-670	19	04-Feb-16	0	orange-tip butterfly; cuckoo flower; garlic mustard	insect; plant; plant	1996	2009	14	29-Nov-15	Yes	0
2012	http://dx.doi.org/10.5061/dryad.mn11k	1	0	10.1086/668824	http://dx.doi.org/10.1086/668824	Brood size matching: a novel perspective on predator dilution	2012	American Naturalist	181	171-181	6	04-Feb-16	0	common eider	bird	2005	2011	7	29-Nov-15	Yes	0
2012	http://dx.doi.org/10.5061/dryad.vb808	1	0	10.1086/668830	http://dx.doi.org/10.1086/668830	Female mate fidelity in a lek mating system and its implications for the evolution of cooperative lekking behavior	2012	American Naturalist	181	213-222	5	04-Feb-16	0	lance-tailed manakin	bird	2000	2011	12	29-Nov-15	Yes	0
2012	http://dx.doi.org/10.5061/dryad.8k3423ts	0	0	10.1111/j.1558-5646.2011.01554.x	http://dx.doi.org/10.1111/j.1558-5646.2011.01554.x	"Scale-specific sex-biased dispersal in the Valais shrew unveiled by genetic variation on the Y chromosome, autosomes, and mitochondrial DNA"	2012	Evolution	66	1737-1750	4	04-Feb-16	0	Valais shrew	mammal	2000	2005	6	29-Nov-15	Yes	0
2012	http://dx.doi.org/10.5061/dryad.td6tm4f6	0	0	10.1111/j.1558-5646.2012.01632.x	http://dx.doi.org/10.1111/j.1558-5646.2012.01632.x	The prediction of adaptive evolution: empirical application of the secondary theorem of selection and comparison to the breeder's equation	2012	Evolution	66	2399-2410	26	NA	NA	Soay sheep	mammal	1985	2010	26	NA	NA	NA
2012	http://dx.doi.org/10.5061/dryad.jf04r362	0	0	10.1111/j.1558-5646.2012.01620.x	http://dx.doi.org/10.1111/j.1558-5646.2012.01620.x	Shared spatial effects on quantitative genetic parameters: accounting for spatial autocorrelation and home range overlap reduces estimates of heritability in wild red deer	2012	Evolution	66	2411-2426	20	NA	NA	red deer	mammal	UNKNOWN	UNKNOWN	UNKNOWN	NA	NA	NA
2012	http://dx.doi.org/10.5061/dryad.6sb403hc	0	0	10.1111/j.1558-5646.2012.01677.x	http://dx.doi.org/10.1111/j.1558-5646.2012.01677.x	Extra-pair paternity and the variance in male fitness in song sparrows (Melospiza melodia)	2012	Evolution	66	3111-3129	11	NA	NA	song sparrow	bird	1993	2008	16	NA	NA	NA
2012	http://dx.doi.org/10.5061/dryad.6qd10	1	0	10.1111/evo.12010	http://dx.doi.org/10.1111/evo.12010	Bidirectional shifts in colony queen number in a socially polymorphic ant population	2012	Evolution	67	1169-1180	6	04-Feb-16	0	Formica selysi (ant)	insect	2000	2010	11	29-Nov-15	Yes	0
2012	http://dx.doi.org/10.5061/dryad.451n7	1	0	10.1111/j.1558-5646.2012.01806.x	http://dx.doi.org/10.1111/j.1558-5646.2012.01806.x	Sex chromosome linked genetic variance and the evolution of sexual dimorphism of quantitative traits	2012	Evolution	67	609-619	8	04-Feb-16	0	collared flycatcher	bird	UNKNOWN	UNKNOWN	10	29-Nov-15	No	NA
2012	http://dx.doi.org/10.5061/dryad.vc86n	0	0	10.1111/j.1420-9101.2012.02626.x	http://dx.doi.org/10.1111/j.1420-9101.2012.02626.x	Re-mating across years and intra-lineage polygyny are associated with greater than expected levels of inbreeding in wild deer	2012	Journal of Evolutionary Biology	25	2457-2469	2	04-Feb-16	0	red deer	mammal	1971	2006	36	29-Nov-15	No	NA
2012	http://dx.doi.org/10.5061/dryad.6n3d6109	0	0	10.1111/j.1420-9101.2012.02480.x	http://dx.doi.org/10.1111/j.1420-9101.2012.02480.x	Integrating candidate gene and quantitative genetic approaches to understand variation in timing of breeding in wild tit populations	2012	Journal of Evolutionary Biology	25	813-823	14	04-Feb-16	0	great tit; blue tit	bird	1947; 2001	2008; 2008	62	29-Nov-15	No response recieved within ten weeks	NA
2012	http://dx.doi.org/10.5061/dryad.s55c4	1	0	10.1111/jeb.12044	http://dx.doi.org/10.1111/jeb.12044	Rapid and unpredictable changes of the G-matrix in a natural bird population over 25 years	2012	Journal of Evolutionary Biology	26	Jan-13	9	04-Feb-16	0	collared flycatcher	bird	1980	2004	25	29-Nov-15	Yes	0
2012	http://dx.doi.org/10.5061/dryad.80mb4	1	0	10.1111/jeb.12042	http://dx.doi.org/10.1111/jeb.12042	Age and sex affect quantitative genetic parameters for dominance rank and aggression in free-living greylag geese	2012	Journal of Evolutionary Biology	26	299-310	0	04-Feb-16	0	greylag goose	bird	1995	2009	15	29-Nov-15	No	NA
2012	http://dx.doi.org/10.5061/dryad.68mj4	1	0	10.1098/rspb.2012.1051	http://dx.doi.org/10.1098/rspb.2012.1051	Phenotypic plasticity and adaptive evolution contribute to advancing flowering phenology in response to climate change	2012	Proceedings B	279	3843-3852	58	04-Feb-16	0	mustard	plant	1973	2011	39	29-Nov-15	Yes	0
2012	http://dx.doi.org/10.5061/dryad.m3c53	0	0	10.1098/rspb.2012.1158	http://dx.doi.org/10.1098/rspb.2012.1158	Genetic change for earlier migration timing in a population of pink salmon	2012	Proceedings B	279	3870-3878	33	04-Feb-16	0	pink salmon	fish	1983	2011	29	29-Nov-15	Yes	0
2012	http://dx.doi.org/10.5061/dryad.6jk30	0	0	10.1098/rspb.2012.1139	http://dx.doi.org/10.1098/rspb.2012.1139	"Offspring fitness varies with parental extra-pair status in song sparrows, Melospiza melodia"	2012	Proceedings B	279	4078-4086	1	04-Feb-16	0	song sparrow	bird	1993	2009	17	29-Nov-15	No response recieved within ten weeks	NA
2012	http://dx.doi.org/10.5061/dryad.907cv	0	0	10.1098/rspb.2012.1835	http://dx.doi.org/10.1098/rspb.2012.1835	Predicting evolutionary responses to selection on polyandry in the wild: additive genetic covariances with female extra-pair reproduction	2012	Proceedings B	279	4652-4660	6	04-Feb-16	0	song sparrow	bird	1993	2009	17	29-Nov-15	No response recieved within ten weeks	NA
2013	http://dx.doi.org/10.5061/dryad.s7v4b	0	0	10.1086/669676	http://dx.doi.org/10.1086/669676	Metapopulation dynamics of species with cryptic life stages	2013	American Naturalist	181	479-491	3	04-Feb-16	0	tropical freshwater snail	mollusc	2001	2011	11	29-Nov-15	No response recieved within ten weeks	NA
2013	http://dx.doi.org/10.5061/dryad.56mv5	0	0	10.1086/669679	http://dx.doi.org/10.1086/669679	Migration tendency delays distributional response to differential survival prospects along a flyway	2013	American Naturalist	181	520-531	7	04-Feb-16	0	Eurasian spoonbill	bird	1988	2010	23	29-Nov-15	Yes	0
2013	http://dx.doi.org/10.5061/dryad.77f5q	1	0	10.1086/670026	http://dx.doi.org/10.1086/670026	Size-selectivity of predation by brown bears depends on the density of their sockeye salmon prey	2013	American Naturalist	181	663-673	2	04-Feb-16	0	sockeye salmon	fish	2000	2012	13	29-Nov-15	No response recieved within ten weeks	NA
2013	http://dx.doi.org/10.5061/dryad.kh356	0	0	10.1086/670243	http://dx.doi.org/10.1086/670243	Movement responses of caribou to human-induced habitat edges lead to their aggregation near anthropogenic features	2013	American Naturalist	181	827-836	12	04-Feb-16	0	caribou	mammal	2005	2009	5	29-Nov-15	Yes	0
2013	http://dx.doi.org/10.5061/dryad.7341c	1	0	10.1086/671996	http://dx.doi.org/10.1086/671996	The geographic mosaic of sex and infection in lake populations of a New Zealand snail at multiple spatial scales	2013	American Naturalist	182	484-493	4	04-Feb-16	0	New Zealand freshwater snail	mollusc	1985	2011	27	29-Nov-15	No	NA
2013	http://dx.doi.org/10.5061/dryad.36951	1	0	10.1086/673534	http://dx.doi.org/10.1086/673534	Natural selection on a measure of parasite resistance varies across ages and environmental conditions in a wild mammal	2013	American Naturalist	182	775-785	12	04-Feb-16	0	bighorn sheep	mammal	1974	2011	38	29-Nov-15	Yes	0
2013	http://dx.doi.org/10.5061/dryad.5dn48	1	0	10.1086/671260	http://dx.doi.org/10.1086/671260	Quantifying behavioral changes in territorial animals caused by sudden population declines	2013	American Naturalist	182	E73-E82	15	04-Feb-16	0	red fox	mammal	1990	1995	6	29-Nov-15	No response recieved within ten weeks	NA
2013	http://dx.doi.org/10.5061/dryad.vq542	1	0	10.1086/674444	http://dx.doi.org/10.1086/674444	Melanin-specific life-history strategies	2013	American Naturalist	183	269-280	4	04-Feb-16	0	tawny owl	bird	2005	2011	7	29-Nov-15	Yes	0
2013	http://dx.doi.org/10.5061/dryad.tt208	1	0	10.1086/674072	http://dx.doi.org/10.1086/674072	Intralocus conflict over wing length in a wild migratory bird	2014	American Naturalist	183	62-73	12	04-Feb-16	0	great reed warbler	bird	1984	2010	27	29-Nov-15	No response recieved within ten weeks	NA
2013	http://dx.doi.org/10.5061/dryad.t8q3k	0	0	10.1111/evo.12065	http://dx.doi.org/10.1111/evo.12065	Adaptation of diploid and tetraploid Chamerion angustifolium to elevation but not local environment	2013	Evolution	67	1780-1791	12	04-Feb-16	0	fireweed	plant	2004	2008	5	29-Nov-15	Yes	0
2013	http://dx.doi.org/10.5061/dryad.kk34s	1	0	10.1111/evo.12113	http://dx.doi.org/10.1111/evo.12113	Inbreeding influences within-brood heterozygosity-fitness correlations (HFCs) in an isolated passerine population	2013	Evolution	67	2299-2308	9	04-Feb-16	0	New Zealand robin	bird	2000	2009	10	29-Nov-15	No response recieved within ten weeks	NA
2013	http://dx.doi.org/10.5061/dryad.dm88t	1	0	10.1111/evo.12182	http://dx.doi.org/10.1111/evo.12182	Pathogen life-history trade-offs revealed in allopatry	2013	Evolution	67	3362-3370	4	04-Feb-16	0	Plantago lanceolata	plant	2001	2010	10	29-Nov-15	Yes	0
2013	http://dx.doi.org/10.5061/dryad.p2p3f	1	0	10.1111/evo.12140	http://dx.doi.org/10.1111/evo.12140	Spatio-temporal changes in the structure of an Australian frog hybrid zone: a 40 year perspective	2013	Evolution	67	3442-3454	7	04-Feb-16	0	Litoria frogs	amphibian	1961; 2008	1973; 2009	13; 2	29-Nov-15	No response recieved within ten weeks	NA
2013	http://dx.doi.org/10.5061/dryad.6c2s3	1	0	10.1111/evo.12213	http://dx.doi.org/10.1111/evo.12213	Reed warbler hosts fine-tune their defences to track three decades of cuckoo decline	2013	Evolution	67	3545-3555	17	04-Feb-16	0	reed warbler	bird	1985	2012	28	29-Nov-15	Yes	0
2013	http://dx.doi.org/10.5061/dryad.3d2m3	1	0	10.1111/evo.12287	http://dx.doi.org/10.1111/evo.12287	Genetic constraints underlying human reproductive timing in a premodern Swiss village	2013	Evolution	68	526-537	0	04-Feb-16	0	human	mammal	1830	1885	56	29-Nov-15	Yes	0
2013	http://dx.doi.org/10.5061/dryad.kg2nd	1	0	10.1111/evo.12305	http://dx.doi.org/10.1111/evo.12305	Pedigree error due to extra-pair reproduction substantially biases estimates of inbreeding depression	2013	Evolution	68	802-815	7	04-Feb-16	0	song sparrow	bird	1975	2011	37	29-Nov-15	No response recieved within ten weeks	NA
2013	http://dx.doi.org/10.5061/dryad.16g74	1	0	10.1111/evo.12315	http://dx.doi.org/10.1111/evo.12315	Severe inbreeding depression and no evidence of purging in an extremely inbred wild species: the Chatham Island black robin	2013	Evolution	68	987-995	4	04-Feb-16	0	black robin	bird	1980	2001	22	29-Nov-15	No	NA
2013	http://dx.doi.org/10.5061/dryad.c37h8	1	0	10.1111/jeb.12141	http://dx.doi.org/10.1111/jeb.12141	Spatial distribution of nests constrains the strength of sexual selection in a warbler	2013	Journal of Evolutionary Biology	26	1392-1405	15	04-Feb-16	0	common yellowthroat	bird	2005	2010	6	29-Nov-15	No response recieved within ten weeks	NA
2013	http://dx.doi.org/10.5061/dryad.ff52k	1	0	10.1111/jeb.12145	http://dx.doi.org/10.1111/jeb.12145	Lifetime fitness and age-related female ornament signalling: evidence for survival and fecundity selection in the pied flycatcher	2013	Journal of Evolutionary Biology	26	1445-1457	11	04-Feb-16	0	pied flycatcher	bird	1987	2005	18	29-Nov-15	Yes	0
2013	http://dx.doi.org/10.5061/dryad.24bn2	1	0	10.1111/jeb.12204	http://dx.doi.org/10.1111/jeb.12204	The impact of reproductive investment and early-life environmental conditions on senescence: support for the disposable soma hypothesis	2013	Journal of Evolutionary Biology	26	1999-2007	5	04-Feb-16	0	Seychelles warbler	bird	1982	2011	30	29-Nov-15	Yes	0
2013	http://dx.doi.org/10.5061/dryad.1v2d6	1	0	10.1111/jeb.12221	http://dx.doi.org/10.1111/jeb.12221	No correlation between multi-locus heterozygosity and fitness in the common buzzard despite heterozygote advantage for plumage colour	2013	Journal of Evolutionary Biology	26	2233-2243	2	04-Feb-16	0	common buzzard	bird	2002	2009	7	29-Nov-15	No	NA
2013	http://dx.doi.org/10.5061/dryad.38cj7	1	0	10.1111/jeb.12250	http://dx.doi.org/10.1111/jeb.12250	Lack of parallel genetic patterns underlying the repeated ecological divergence of beach and stream spawning kokanee salmon	2013	Journal of Evolutionary Biology	26	2606-2621	3	04-Feb-16	0	sockeye salmon	fish	2007	2011	5	29-Nov-15	No response recieved within ten weeks	NA
2013	http://dx.doi.org/10.5061/dryad.bt658	0	0	10.1111/jeb.12087	http://dx.doi.org/10.1111/jeb.12087	Costs of growing up as a subordinate sibling are passed to the next generation in blue-footed boobies	2013	Journal of Evolutionary Biology	26	625-634	6	04-Feb-16	0	blue-footed booby	bird	1989	2010	22	29-Nov-15	Yes	0
2013	http://dx.doi.org/10.5061/dryad.dm821	0	0	10.1111/jeb.12101	http://dx.doi.org/10.1111/jeb.12101	"Recent northward range expansion promotes song evolution in a passerine bird, the Light vented Bulbul"	2013	Journal of Evolutionary Biology	26	867-877	5	04-Feb-16	0	light-vented bulbul	bird	2005	2011	7	29-Nov-15	Yes	0
2013	http://dx.doi.org/10.5061/dryad.q164g	1	0	10.1098/rspb.2012.2552	http://dx.doi.org/10.1098/rspb.2012.2552	Groups of related belugas (Delphinapterus leucas) travel together during their seasonal migrations in and around Hudson Bay	2013	Proceedings B	280	20122552	6	04-Feb-16	0	beluga	mammal	1982	2004	23	29-Nov-15	Yes	0
2013	http://dx.doi.org/10.5061/dryad.g1h6b	1	0	10.1098/rspb.2013.1210	http://dx.doi.org/10.1098/rspb.2013.1210	To kill a kangaroo: understanding the decision to pursue high-risk/high-gain resources	2013	Proceedings B	280	20131210	3	04-Feb-16	0	human	mammal	2000	2010	11	29-Nov-15	No response recieved within ten weeks	NA
2013	http://dx.doi.org/10.5061/dryad.pm885	1	0	10.1098/rspb.2013.1483	http://dx.doi.org/10.1098/rspb.2013.1483	Persistent organic pollution in a high-Arctic top predator: sex-dependent thresholds in adult survival	2013	Proceedings B	280	20131483	5	04-Feb-16	0	glaucous gull	bird	1997	2004	8	29-Nov-15	Yes	0
2013	http://dx.doi.org/10.5061/dryad.4h071	1	0	10.1098/rspb.2013.2002	http://dx.doi.org/10.1098/rspb.2013.2002	"Divergent selection on, but no genetic conflict over, female and male timing and rate of reproduction in a human population"	2013	Proceedings B	280	20132002	6	04-Feb-16	0	human	mammal	1621	1937	317	29-Nov-15	No	NA
2013	http://dx.doi.org/10.5061/dryad.2hb12	1	0	10.1098/rspb.2013.2075	http://dx.doi.org/10.1098/rspb.2013.2075	"Differential population responses of native and alien rodents to an invasive predator, habitat alteration, and plant masting"	2013	Proceedings B	280	20132075	3	04-Feb-16	0	"rats: Amami spiny rat, Ryuku long-haired rat, black rat"	mammal	2002	2010	9	29-Nov-15	Yes	0
2013	http://dx.doi.org/10.5061/dryad.vj3gm	1	0	10.1098/rspb.2013.2386	http://dx.doi.org/10.1098/rspb.2013.2386	Differential allocation in a lekking bird: females lay larger eggs and are more likely to have male chicks when they mate with less related males	2013	Proceedings B	281	20132386	1	04-Feb-16	0	lance-tailed manakin	bird	2000	2012	13	29-Nov-15	No response recieved within ten weeks	NA
