# Supplementary material for: Gauging the Purported Costs of Public Data Archiving for Long-Term Population Studies
Source: PLoS Biol. 2016 Apr 8;14(4):e1002432. doi: 10.1371/journal.pbio.1002432 (PMC4825988; doi:10.1371/journal.pbio.1002432)
Supplement: S2 Table — (TXT) [file pbio.1002432.s002.txt]

year	TheAmericanNaturalist	ProceedingsB	Evolution	JournalofEvolutionaryBiology
2000	1	0	0	0
2001	1	0	0	0
2002	0	0	1	0
2003	0	0	0	0
2004	0	0	1	0
2005	1	0	1	0
2006	0	0	1	0
2007	0	2	1	1
2008	3	0	1	0
2009	6	1	0	1
2010	22	0	30	14
2011	73	5	136	54
2012	92	37	177	111
2013	100	115	151	124
2014	101	203	163	149
2015	130	273	161	145
